# Supplementary material for: Classifying California’s stream thermal regimes for cold-water conservation
Source: PLoS One. 2021 Aug 20;16(8):e0256286. doi: 10.1371/journal.pone.0256286 (PMC8378740; doi:10.1371/journal.pone.0256286)
Supplement: S2 Table — Data for each site’s drainage, mean annual runoff, dam storage, degree of regulation, and cumulative degree of regulation were provided by Grantham et al. [36]. Big Springs Dam is a small, privately owned dam; data defining its reservoir’s storage capacity was unavailable. (CSV) [file pone.0256286.s002.csv]

station_id	site_name	k5_names	HR_NAME	RIVER	DRAIN_SQKM	runoff_m3	dist_blw_dam_km	dam_name	dam_lon	dam_lat	STO_m3	CUMSTO_m3	DOR	CDOR
11290000	NA	2-variable warm	San Joaquin River	Tuolumne River	3971.07337	1328065193.07	63.07711488453965	Don Pedro Main	-120.42110064500055	37.69989196311998	2503968166	3357704088.5284	1.8854256395439	2.52826751732467
11303000	NA	3-stable cool	San Joaquin River	Stanislaus River	2342.387837	845124516.13	83.13753563998118	New Melones	-120.52601732948987	37.94790719942798	2960356453	3425133606.79384	3.50286424840222	4.05281534427404
11447650	NA	2-variable warm	Sacramento River	American River	4823.127659	1940380299.18	70.06285366877147	Folsom	-121.1590201106371	38.70561469599101	1202644809	2171043985.69296	0.619798505225102	1.11887550425576
11467000	NA	2-variable warm	North Coast	Dry Creek	336.991123	117328876.09	40.730032981669204	Warm Springs	-123.00745434636568	38.71784991265187	469956586.9	469956581.04	4.00546397921266	4.00546392926758
AFD	AMERICAN R BELOW FOLSOM DAM	3-stable cool	Sacramento River	American River	4823.127659	1940380299.18	2.3872275268490597	Folsom	-121.1590201106371	38.70561469599101	1202644809	2171043985.69296	0.619798505225102	1.11887550425576
BBQ	STONEY CK BLW BLACK BUTTE DAM	2-variable warm	Sacramento River	Stony Creek	1916.091334	297842533.64	3.663996972872768	Black Butte	-122.34024047647266	39.81805427918731	177251342.6	303638823.66176	0.595117629553348	1.01946092101394
BNF	NORTH FORK BATTLE CREEK NEAR MANTON	3-stable cool	Sacramento River	North Fork Battle Creek	68.013606	26148958.76	30.278142486186542	Macumber	-121.73268051873963	40.53784750350496	524229.79	1868724.9876	0.0200478265621006	0.071464604183727
BSC_dam	NA	3-stable cool	North Coast	Big Springs Creek	NA	NA	3.480155374151096	Big Springs Dam	-122.409427	41.59918	NA	NA	NA	NA
BSC_mouth	NA	3-stable cool	North Coast	Big Springs Creek	NA	NA	3.359860271982176	Big Springs Dam	-122.409427	41.59918	NA	NA	NA	NA
BSC_spring	NORTH ALCOVE SPRING	5-stable cold	North Coast	Big Springs Creek	NA	NA	0.41063925514952654	Big Springs Dam	-122.409427	41.59918	NA	NA	NA	NA
BSF	SACRAMENTO RIVER AT BALLS FERRY BRIDGE	3-stable cool	Sacramento River	Sacramento River	19924.700833	4700628754.34	57.39441681365691	Shasta	-122.41982425688788	40.71717593670811	5614809405	6144161767.76152	1.19448050429763	1.30709360148655
CCR	SACRAMENTO RIVER ABOVE CLEAR CK	3-stable cool	Sacramento River	Sacramento River	19924.700833	4700628754.34	32.114369583399466	Shasta	-122.41982425688788	40.71717593670811	5614809405	6144161767.76152	1.19448050429763	1.30709360148655
CDM	EF RUSSIAN R BLW COYOTE DAM	3-stable cool	North Coast	East Fork Russian River	271.394494	73913933.04	1.0348521826705714	Coyote Valley Dam	-123.18256413775555	39.198485913451506	150978179.1	151243375.8116	2.04262136907659	2.04620928140506
CRS	MERCED RIVER AT CRESSY	2-variable warm	San Joaquin River	Merced River	2685.480972	780802715.01	55.89884585022556	New Exchequer (Lake McClure)	-120.26956846857803	37.58590799133196	1272953275	1274001718.444	1.63031358693943	1.63165636332051
DGC	TRINITY RIVER AT DOUGLAS CITY	3-stable cool	North Coast	Trinity River	1860.776958	837085976.47	31.335347238584802	Lewiston	-122.79678691273543	40.7261530550275	18082844	3037214669.4504	0.02160213467708	3.62831866119459
DLT	SACRAMENTO RIVER AT DELTA	4-variable cool	Sacramento River	Sacramento River	324.970988	152763846.26	58.38703707947058	Box Canyon	-122.32974048695901	41.279442752375445	32070528.24	32070527.84	0.209935328450796	0.209935325832375
DNB	SAN JOAQUIN R AT DONNY BRIDGE	2-variable warm	San Joaquin River	San Joaquin River	4244.006317	1358420709	41.357164017123125	Friant	-119.70427789308764	37.00097993983801	642027305.7	1410101637.70592	0.472627737082003	1.03804486221648
FRA	FEATHER RIVER AT MILE 61.6	3-stable cool	Sacramento River	Feather River	9377.906649	3377303494.49	9.773102038469172	Thermalito Diversion	-121.54624646624801	39.52861261851946	16750683.59	6677172706.98048	0.00495978037429221	1.97707215767672
FWQ	SAN JOAQUIN R AT FRIANT DAM-WQ	3-stable cool	San Joaquin River	San Joaquin River	4244.006317	1358420709	0.6131341714889988	Friant	-119.70427789308764	37.00097993983801	642027305.7	1410101637.70592	0.472627737082003	1.03804486221648
GDC	STANISLAUS R AT GOODWIN CANYON	3-stable cool	San Joaquin River	Stanislaus River	2342.387837	845124516.13	17.969961881382037	New Melones	-120.52601732948987	37.94790719942798	2960356453	3425133606.79384	3.50286424840222	4.05281534427404
GMB	STANISLAUS R AT GAMBINI PROPERTY	3-stable cool	San Joaquin River	Stanislaus River	2342.387837	845124516.13	48.91437399578205	New Melones	-120.52601732948987	37.94790719942798	2960356453	3425133606.79384	3.50286424840222	4.05281534427404
GRF	SAN JOAQUIN RIVER AT GRAVELLY FORD	2-variable warm	San Joaquin River	San Joaquin River	4244.006317	1358420709	63.09079303040563	Friant	-119.70427789308764	37.00097993983801	642027305.7	1410101637.70592	0.472627737082003	1.03804486221648
GVO	GRASS VALLEY CREEK	4-variable cool	North Coast	Grass Valley Creek	24.225195	10542221.52	0.9560834950177839	Buckhorn	-122.75797568936454	40.62407638898587	1356830.04	1356830.024	0.128704375773732	0.128704374256025
GVT	GRASS VALLEY CK NR LEWISTON H2O TEMP	3-stable cool	North Coast	Grass Valley Creek	24.225195	10542221.52	15.741407246737978	Buckhorn	-122.75797568936454	40.62407638898587	1356830.04	1356830.024	0.128704375773732	0.128704374256025
H41	SAN JOAQUIN R AT HWY 41	3-stable cool	San Joaquin River	San Joaquin River	4244.006317	1358420709	19.84162756984046	Friant	-119.70427789308764	37.00097993983801	642027305.7	1410101637.70592	0.472627737082003	1.03804486221648
HIQ	FRESNO R BLW HIDDEN DAM	3-stable cool	San Joaquin River	Fresno River	611.555763	71188938.55	0.7230318920041713	Hidden Dam	-119.88439673108817	37.10999643039932	111013367	112451605.42544	1.55941877012296	1.5796218867129
IGO	CLEAR CREEK NEAR IGO	3-stable cool	Sacramento River	Clear Creek	517.544374	220009908.89	11.791004598084207	Whiskeytown	-122.53865577262452	40.59771044722725	297392475.3	297392471.624	1.35172309647512	1.35172307976678
JLF	SACRAMENTO RIVER AT JELLYS FERRY	3-stable cool	Sacramento River	Sacramento River	19924.700833	4700628754.34	72.57680326889407	Shasta	-122.41982425688788	40.71717593670811	5614809405	6144161767.76152	1.19448050429763	1.30709360148655
KWK	SACRAMENTO RIVER AT KESWICK	3-stable cool	Sacramento River	Sacramento River	19924.700833	4700628754.34	17.3955762975029	Shasta	-122.41982425688788	40.71717593670811	5614809405	6144161767.76152	1.19448050429763	1.30709360148655
LWS	LEWISTON (WATER QUALITY)	3-stable cool	North Coast	Trinity River	1860.776958	837085976.47	1.7965413470856664	Lewiston	-122.79678691273543	40.7261530550275	18082844	3037214669.4504	0.02160213467708	3.62831866119459
MSS	MCCLOUD RIVER ABOVE SHASTA LAKE	3-stable cool	Sacramento River	McCloud River	1048.367617	513555920.29	36.13825389210059	McCloud Diversion	-122.0718916107148	41.13119063589554	43541909.49	43541908.952	0.0847851378393463	0.0847851367917486
MTK	MARTIS CK NR TRUCKEE	4-variable cool	North Lahontan	Martis Creek	102.711158	21208148.89	0.42360117260913943	Martis Creek	-120.11560369784718	39.327819732291744	25163029.85	25163029.536	1.1864793094632	1.18647929465757
NFH	TRINITY R ABV NF TRINITY NR HELENA	3-stable cool	North Coast	Trinity River	1860.776958	837085976.47	62.65329286083489	Lewiston	-122.79678691273543	40.7261530550275	18082844	3037214669.4504	0.02160213467708	3.62831866119459
OBS	STANISLAUS R NEAR ORANGE BLOSSOM BRIDGE	3-stable cool	San Joaquin River	Stanislaus River	2342.387837	845124516.13	36.29044500247112	New Melones	-120.52601732948987	37.94790719942798	2960356453	3425133606.79384	3.50286424840222	4.05281534427404
ORA	STANISLAUS R AT OAKDALE REC AREA	3-stable cool	San Joaquin River	Stanislaus River	2342.387837	845124516.13	46.9667387302504	New Melones	-120.52601732948987	37.94790719942798	2960356453	3425133606.79384	3.50286424840222	4.05281534427404
PMN	PIT RIVER NEAR MONTGOMERY CREEK	4-variable cool	Sacramento River	Pit River	13263.95071	1851073813.52	0.6154229708557183	Pit No. 7 Afterbay	-122.0163803412337	40.84292440387414	986785.48	450473735.3772	5.33088131220186e-4	0.243358061729899
SCQ	TULE R BLW SUCCESS DAM	2-variable warm	Tulare Lake	Tule River	1014.845401	140667944.33	0.5764478761048688	Success	-118.92283939960218	36.0617784102928	101515556.7	101916437.03	0.721668018847631	0.724517853128706
SHD	SHASTA DAM (WATER QUALITY)	5-stable cold	Sacramento River	Sacramento River	19924.700833	4700628754.34	0.6637616304991958	Shasta	-122.41982425688788	40.71717593670811	5614809405	6144161767.76152	1.19448050429763	1.30709360148655
SR_abv_BSC	NA	3-stable cool	North Coast	Shasta River	368.534588	85767923.97	10.27822132526344	Dwinnell Dam (Shasta River Dam)	-122.37722482234933	41.5422839133117	61674092.76	62103343.68032	0.719081095883496	0.724085891388051
SR_abv_Parks	NA	3-stable cool	North Coast	Shasta River	368.534588	85767923.97	8.463890415733115	Dwinnell Dam (Shasta River Dam)	-122.37722482234933	41.5422839133117	61674092.76	62103343.68032	0.719081095883496	0.724085891388051
SWA	SAN JOAQUIN R NR WASHINGTON RD	2-variable warm	San Joaquin River	Fresno River	611.555763	71188938.55	80.48389267709406	Hidden Dam	-119.88439673108817	37.10999643039932	111013367	112451605.42544	1.55941877012296	1.5796218867129
TLK	TRINITY RIVER BELOW LIMEKILN GULCH	3-stable cool	North Coast	Trinity River	1860.776958	837085976.47	21.528339838543843	Lewiston	-122.79678691273543	40.7261530550275	18082844	3037214669.4504	0.02160213467708	3.62831866119459
WRM	DRY CK BLW WARM SPRINGS DAM	3-stable cool	North Coast	Dry Creek	336.991123	117328876.09	0.9477292269370163	Warm Springs	-123.00745434636568	38.71784991265187	469956586.9	469956581.04	4.00546397921266	4.00546392926758
YRS	YUBA RIVER NEAR SMARTVILLE	3-stable cool	Sacramento River	Yuba River	2873.850807	1524184940.14	0.6532201037238262	Englebright	-121.26982684824257	39.2387184360583	86343729.87	1636267933.96096	0.0566491162562393	1.07353634776805
